# Supplementary material for: Inactivated Enterovirus 71 Particle Aggregation Stability: Dynamic Light Scattering Analysis and Stabilizer Identification
Source: Vaccines (Basel). 2025 Dec 15;13(12):1247. doi: 10.3390/vaccines13121247 (PMC12737540; doi:10.3390/vaccines13121247)
Supplement: Supplementary file 1 [file vaccines-13-01247-s001.zip]

Archive with 1 entries (1 files):
- vaccines-4003836-supplementary.pdf
